# Supplementary material for: Clostridium difficile clade 3 (RT023) have a modified cell surface and contain a large transposable island with novel cargo
Source: Sci Rep. 2019 Oct 25;9:15330. doi: 10.1038/s41598-019-51628-5 (PMC6814731; doi:10.1038/s41598-019-51628-5)
Supplement: Supplementary file 2 — Supplementary Table S1 [file 41598_2019_51628_MOESM2_ESM.xlsx]

## Sheet: 86 strains
Supplementary Table S1: Summary of genomic features of 86 clade 3 strains
Strain	Isolation year	RT by PCR	ST	023_CTn1	023_CTn2	023_CTn3	CD305_03825 stop codon	CwpV stop codons
5	2007	RT023	5	Y	Y	Y	Y	Y
91	2009	N	5	N	N	N	Y	Y
80518	2008	RT023	5	Y	Y	Y	Y	Y
80537	2008	RT023	5	Y	Y	Y	Y	Y
98005	2008	RT023	5	Y	Y	Y	Y	Y
98018	2008	-	5	Y	Y	Y	Y	Y
98251	2009	-	5	Y	Y	Y	Y	Y
98404	2009	-	5	Y	Y	Y	Y	Y
108070	2010	-	5	Y	Y	Y	Y	Y
108119	2010	-	5	Y	Y	Y	Y	Y
108373	2010	-	22	Y	Y	Y	Y	Y
108377	2010	-	22	Y	Y	Y	Y	Y
108547	2011	-	5	Y	Y	Y	Y	Y
108552	2011	-	5	Y	Y	Y	Y	Y
108589	2011	-	5	Y	Y	Y	Y	Y
108593	2011	-	5	Y	Y	Y	Y	Y
108698	2011	N	5	N	N	N	Y	Y
108719	2011	RT023	5	Y	Y	Y	Y	Y
123374	2013	-	22	Y	Y	Y	Y	Y
7004910	2007	-	22	Y	Y	Y	Y	Y
7011369	2007	-	5	Y	Y	Y	Y	Y
10017334	2010	-	5	Y	Y	Y	Y	Y
1044/04	2004	-	5	Y	Y	Y	Y	Y
12H000089	2012	-	5	Y	Y	Y	Y	Y
12H000247	-	-	5	Y	Y	Y	Y	Y
12H000258	-	-	5	Y	Y	Y	Y	Y
12H000283	-	-	5	Y	Y	Y	Y	Y
1446/13	2013	-	5	Y	Y	Y	Y	Y
2389/06	2006	-	22	Y	Y	Y	Y	Y
2771/04	2004	-	5	Y	Y	Y	Y	Y
2819/06	2006	RT023	5	Y	Y	Y	Y	Y
3109/05	2005	-	5	Y	Y	Y	Y	Y
3525/06	2006	-	22	Y	Y	Y	Y	Y
4086/05	2005	-	5	Y	Y	Y	Y	Y
4417/05	2005	-	5	Y	Y	Y	Y	Y
451/06	2006	-	5	Y	Y	Y	Y	Y
CD1146	2010	-	5	Y	Y	Y	Y	Y
CD1209	2010	-	5	Y	Y	Y	Y	Y
CD1211	2009	-	5	Y	Y	Y	Y	Y
CD1422	2010	-	5	Y	Y	Y	Y	Y
CD1426	2010	-	5	Y	Y	Y	Y	Y
CD1443	2010	-	5	Y	Y	Y	Y	Y
CD15-12	2009	N	5	Y	Y	Y	Y	Y
CD1703	2011	-	5	Y	Y	Y	Y	Y
CD1706	2011	-	5	Y	Y	Y	Y	Y
CD1714	2011	-	22	Y	Y	Y	Y	Y
CD1784	2011	-	5	Y	Y	Y	Y	Y
CD1795	2011	-	22	Y	Y	Y	Y	Y
CD1796	2011	-	5	Y	Y	Y	Y	Y
CD1803	2011	-	5	Y	Y	Y	Y	Y
CD1809	2011	-	5	Y	Y	Y	Y	Y
CD1816	2011	-	5	Y	Y	Y	Y	Y
CD1859	2011	-	5	Y	Y	Y	Y	Y
CD1879	-	-	5	Y	Y	Y	Y	Y
CD1898	2011	-	5	Y	Y	Y	Y	Y
CD1930	2011	-	5	Y	Y	Y	Y	Y
CD1982	2011	-	5	Y	Y	Y	Y	Y
CD2038	2011	-	5	Y	Y	Y	Y	Y
CD305	2008	RT023	22	Y	Y	Y	Y	Y
CD725	2009	RT023	5	Y	Y	Y	Y	Y
CD821	2009	-	22	Y	Y	Y	Y	Y
DK110	2009	-	5	Y	Y	Y	Y	Y
FI1104	2009	RT023	5	Y	Y	Y	Y	Y
FR1406	2009	RT023	5	Y	Y	Y	Y	Y
H25591	2008	-	5	Y	Y	Y	Y	Y
IOW402876	-	-	5	Y	Y	Y	Y	Y
NO1203	2009	RT023	5	Y	Y	Y	Y	Y
OUS23001	2012	RT023	22	Y	Y	Y	Y	Y
OUS23002	2013	-	5	Y	Y	Y	Y	Y
OUS23014	2014	-	5	Y	Y	Y	Y	Y
OUS23018	2013	-	5	Y	Y	Y	Y	Y
OUS23023	2013	-	5	Y	Y	Y	Y	Y
OUS23024	2014	-	-	Y	Y	Y	Y	Y
OUS23029	2014	-	5	Y	Y	Y	Y	Y
OUS23038	2014	-	5	Y	Y	Y	Y	Y
OUS23047	2014	-	5	Y	Y	Y	Y	Y
OUS23048	2012	-	5	Y	Y	Y	Y	Y
OUS23050	2010	-	5	Y	Y	Y	Y	Y
OUS23053	-	-	5	Y	Y	Y	Y	Y
SLH119	2010	-	5	Y	Y	Y	Y	Y
OX1485	2008		5	Y	Y	Y	Y	Y
OX2183	2009		5	N	N	N	Y	Y
OX561	2014		22	Y	Y	Y	Y	Y
WCHCD103	2014		5	N	N	N	Y	Y
WCHCD106	2014		285	N	N	N	Y	Y
WCHCD133	2014		5	N	N	N	Y	Y
Blue shading, reference strain CD305; Grey shading, outlier strains; Boxed, atypical genotypes; Dashed box, strains from literature; -, Unassigned; Y, presence of feature; N, absence of feature
