# Supplementary material for: Clostridium difficile clade 3 (RT023) have a modified cell surface and contain a large transposable island with novel cargo
Source: Sci Rep. 2019 Oct 25;9:15330. doi: 10.1038/s41598-019-51628-5 (PMC6814731; doi:10.1038/s41598-019-51628-5)
Supplement: Supplementary file 3 — Supplementary Table S2 [file 41598_2019_51628_MOESM3_ESM.xlsx]

## Sheet: Sheet1
Supplementary Table S2: Primers
Primer name	Informal	Primer sequence	Detail
Cloning of PPEP1
AS90	2830flank F	GTATATACAAAGATACTCTTGGGTATC	To amplify RT012 630_2830/RT023 CD305_3095 with flanking primers
AS91	2830flank R	GAT TTA AAC GCA ATA TAA AAG AGA TGC	To amplify RT012 630_2830/RT023 CD305_3095 with flanking primers
AS92	2830 seq	ATGAGACCAAGTAAAAAATTATTAATAGC	To sequence RT012 630_2830/RT023 CD305_3095
AS93	2830 F	GGCATATG GATAGTACTACTATACAACAAAATAAA	To amplify PPEP1 from 630 and RT023_CD305
AS94	2830 630 R	GGCTCGAG CTA TTT AGC TAA ATT TTG CAA AAA GC	To amplify PPEP1 from 630 and RT023_CD305
AS95	2830 023 R	GGCTCGAG CTA TTT AGC TAA GTT TTG CAA AAA G	To amplify "full length" PPEP1 from RT023_CD305
AS96	2830Tr 023 R	GGCTCGAG TCA TTT AAT TAT ATG GTC TAT TGC ATG	To amplify truncated PPEP1 from RT023_CD305
CwpV analysis
AS226	023VF	GTTAGAAACCTCTTTAAAATTAGATATTAAG	Primer external to CwpV to confirm size of gene fragment
AS227	023VR	CTTGTGTGTGAATTTAATTGATAATTAATATG	Primer external to CwpV to confirm size of gene fragment
AS228	023VseqF	GAACGGGAACAAAGTTAAAAAATTAAG	Sequencing primer
AS229	023VseqR	GTGAATCTTATTATAAACATACTAAAAGAG	Sequencing primer
Transposon excision analysis
AS230	CTnSiteF	GCACCTGCCTTTGTATAGTGA	Primer external to 5' terminus of 023_CTnT (Fig 5, Primer 1)
AS231	CTnSiteR	GGATTTGGAGCTAAGGAGATTG	Primer external to 3' terminus of 023_CTnT (Fig 5, Primer 8)
AS232	CTnLeft	GGAATGTGGATTTTGTGGAGG	Primer internal to 5' terminus of 023_CTnT (Fig 5, Primer 2)
AS233	CTnRight	GTATGTTGCACCAGCGATAG	Primer internal to 3' terminus of 023_CTnT (Fig 5, Primer 7)
AS240	CTn1_3	CCACTTATTAAAAGAGAATATTTACTTACAG	023_CTn1 3' primer (Fig 5, Primer 3)
AS241	CTn2_5	GGAGGAACTTCTGGATGATG	023_CTn2 5' primer (Fig 5, Primer 4)
AS242	CTn2_3	GATGGTGGAGAGCGTGAC	023_CTn2 3' primer (Fig 5, Primer 5)
AS243	CTn3_5	CGTAATTGGCACAGTAGTTCAC	023_CTn3 5' primer (Fig 5, Primer 6)
Screening of CD305_02499::CT
AS260	NF1063	CGAAATTAGAAACTTGCGTTCAGTAAAC	ClosTron EBS primer
AS261	NF1574	GAAATGCAAAACTGCAAAAAACCTCCAG	ClosTron ErmB screening
AS262	NF1575	GAT TGT CTT TGT AAC CCA TGT ACG AG	ClosTron ErmB screening
AS263	NF1576	CAATCATGATACTAAAATATCCTCAGAACTTC	CD305_02499 ClosTron screening primer
AS264	NF1577	GCT ATT TAC CTT AAT AGG AGA TTT ATA CAA TG	CD305_02499 ClosTron screening primer
RT-PCR primers
AS210	02437_F	CAGAAGTGACAGCACCAAATGG	Primer pairs of genes indicated to amplify ~ 200 bp region of each gene from cDNA
AS211	02437_R	CTG TGG TTA TAG TAG TTA TCT TTT CGT C
AS212	02441_F	GGGCGGCATAAGACCTGTTC
AS213	02441_R	CGG GCA TCA TTC CCA TAT ACT G
AS214	02448_F	CAAACGGGTAAACCTTTTATTGGG
AS215	02448_R	CAC CTG TCA TCG CTA TAA TCA TTT G
AS216	02450_F	GACCCGTCAGCACGGG
AS217	02450_R	GCT GCC TGT GCC GCT TTC
AS218	02451_F	GCGAGGGCGAGGACATTC
AS219	02451_R	GTC GCT TGC GGC AAG GTC
AS220	02466_F	CGGAGCAGCCCATTGACC
AS221	02466_R	GCC AGC CCG TTC TTG TCG
AS222	02474_F	CGTCCGCCGCACAGG
AS223	02474_R	GCC CGT AAT TCT GTA ATA CGG
AS224	02484_F	GGACAACATATTTTTGGAACGGTAAAAG
AS225	02484_R	CAT CAT TAA ACC CAC CAC TCA AAC
AS244	02404_F	GATTATATATTTAGAGGAAGGGAAAATAG
AS245	02404_R	CTC CTT TAG CTA CTT GAA AAG AGC
AS246	02409_F	CAGGAAGTACAGGCAATCCTAAAG
AS247	02409_R	CCA CTC TGA TAC ATT TTT ATT ATC ACT TGG
AS248	02410_F	GAGCTTGGAGAGATAGAAGACTC
AS249	02410_R	CTT ATT ACA AAT ATA TTT GTT TTC TCC AAA TAA GTT C
AS250	02411_F	GCAAAAGAGTGTGGGGAAATATG
AS251	02411_R	CAT ATT TGC CAT AGC AGG AAC TAG
AS252	02415_F	GTCCTGAAACTGTAGTAGAAGTAG
AS253	02415_R	CAT CCA TAA ACT TTA TAA TCT CAA CAC TAT C
AS254	02416_F	CTAAGTCGTCAGTTGCAGCAG
AS255	02416_R	CAT CAG ATA TAA TAT GCT CTA TTT TAC ATG C
AS280	SlpA RT PCR F	GGG ATT AAA AGT TGA AAG ATT CTC AGG
AS281	SlpA RT PCR R	CTT TTC CAT CTA CAA CAA CTA TTG GAG
